# Supplementary material for: Improving Speed and Efficiency of DESI Imaging with the Xevo MRT Mass Spectrometer for Analyte Mapping
Source: Metabolites. 2026 Jun 18;16(6):429. doi: 10.3390/metabo16060429 (PMC13303065; doi:10.3390/metabo16060429)
Supplement: Supplementary file 1 [file metabolites-16-00429-s001.zip]

Archive with 1 entries (1 files):
- metabolites-4336898-supplementary.xlsx
