# Supplementary material for: Improving Speed and Efficiency of DESI Imaging with the Xevo MRT Mass Spectrometer for Analyte Mapping
Source: Metabolites. 2026 Jun 18;16(6):429. doi: 10.3390/metabo16060429 (PMC13303065; doi:10.3390/metabo16060429)
Supplement: Supplementary file 1 [file metabolites-16-00429-s001.zip › metabolites-4336898-supplementary.xlsx]

## Sheet: MVAData_Merged_04-06-2026_15.10
ROI	PixelSize	Number of Scans	RAW TIC OR ROI sum peak	834.5291_-1	835.5323_-1	885.5491_-1	790.5396_-1	788.5445_-1	886.5524_-1	836.5376_-1	766.5394_-1	774.5441_-1	791.5426_-1	750.5446_-1	789.5477_-1	762.5089_-1	838.5591_-1	810.5287_-1	775.5479_-1	767.5428_-1	746.5137_-1	857.5181_-1	786.5291_-1	792.5502_-1	747.5174_-1	806.5445_-1	751.5478_-1	818.5342_-1	748.526_-1	776.5568_-1	837.5427_-1	726.545_-1	887.5554_-1	778.5747_-1	788.5249_-1	794.5344_-1	834.5057_-1	888.6231_-1	763.5123_-1	816.555_-1	839.5632_-1	747.4982_-1	811.5323_-1	764.5222_-1	772.5291_-1	795.5357_-1	794.5695_-1	728.5597_-1	808.55_-1
50 Hz ROI 1A	10 um x 10 um	100	1.43007e+08	1.05984e+07	4.94746e+06	2.7228e+06	3.95347e+06	834011	1.39973e+06	1.54152e+06	1.45627e+06	2.14345e+06	1.75002e+06	821966	296356	1.11928e+06	441219	355670	998489	636346	713985	592879	573454	626145	628039	200896	355055	759410	358745	351058	309537	109720	310048	253698	401912	432537	267979	104199	487792	413006	215016	398874	149214	299486	348454	204726	263519	96986.9	295761
50 Hz ROI 2A	10 um x 10 um	100	1.46447e+08	1.14872e+07	5.37426e+06	2.89705e+06	4.06485e+06	890494	1.4976e+06	1.66365e+06	1.49036e+06	2.17727e+06	1.74016e+06	891139	305729	1.14227e+06	468792	391318	1.04067e+06	667283	760072	627812	628444	644456	629855	204398	380886	765614	356678	353610	333862	101950	325576	253638	411873	427943	284823	98943.5	494257	427844	229547	433200	159465	313072	354169	196179	266171	92842.6	314047
50 Hz ROI 3A	10 um x 10 um	100	1.39987e+08	1.04391e+07	4.9304e+06	3.87629e+06	3.53253e+06	1.91233e+06	1.97147e+06	1.59462e+06	1.31959e+06	1.71488e+06	1.46448e+06	798734	670812	844117	569714	646582	841630	583291	487504	714234	607801	488291	565217	491567	339041	501320	380259	359931	353596	212651	419754	291925	314345	310867	264385	359291	391411	163460	262582	370984	267250	245302	263630	163717	253978	184117	188490
50 Hz ROI 4A	10 um x 10 um	100	1.29724e+08	9.57403e+06	4.36045e+06	2.40209e+06	3.39472e+06	868426	1.23093e+06	1.3646e+06	1.41194e+06	1.92561e+06	1.51158e+06	841380	308799	939454	468143	397718	888122	632817	633255	512504	520384	558836	533735	222187	370291	618677	318178	328070	280344	109376	275124	270252	335467	384230	267103	106167	408285	348262	224938	350593	165280	278398	297071	190391	263076	100572	286498
50 Hz ROI 5A	10 um x 10 um	100	1.43432e+08	1.08123e+07	5011293	3.21007e+06	3.68704e+06	1.26223e+06	1.62487e+06	1.59455e+06	1.46826e+06	1.98437e+06	1.61064e+06	859468	435901	949967	545049	508356	939926	646986	615568	606769	548945	600080	587559	326273	367302	690451	363466	366826	329289	159144	357861	290611	348756	423917	263034	181255	410407	352417	256520	400777	201796	273134	315086	202946	290767	131520	299193
100 Hz ROI 1B	10 um x 10 um	100	3.42847e+07	2.42231e+06	1.09285e+06	689226	751139	286804	358061	369004	338896	412831	341230	187395	109135	205521	131441	130585	191847	142256	131998	149962	130445	121707	146150	88954.6	83436.7	177585	92229.3	79730.2	90791.5	40315.4	80090.5	65066.7	80992.9	116183	74266.9	44418.1	90339.7	36500.8	59901.2	107083	50158.1	63597.7	66915.6	53934.3	61795.3	31556.6	47460.8
100 Hz ROI 2B	10 um x 10 um	100	3.53125e+07	2.47021e+06	1.13974e+06	612604	676010	186380	313748	368066	323635	371403	299469	183061	72694	212233	130515	106841	171708	148163	134472	142643	129705	117137	140548	56615.9	87637.2	243369	88640.2	72263.4	77353.7	18841.4	71782.5	52763.8	92581.4	159826	76604.1	21856.4	98037.2	57622.5	61404.8	110623	39616.5	67030.5	67243.6	71579.2	55922.7	16067.3	63659.8
100 Hz ROI 3B	10 um x 10 um	100	3.11901e+07	1.91327e+06	897522	572134	655646	234504	293335	308958	282428	347596	290280	155939	83069.3	187171	114934	108751	152012	125359	110613	126936	111038	109300	128257	78295.3	67951.9	206833	75513.6	69900.8	65822.8	32189.5	64381.3	53697.5	77108.2	123589	66124.2	35244.5	79007.9	46073.7	50034.7	94079	41512	58376.9	64301.8	52528.5	52950.9	24366.5	52022.1
100 Hz ROI 4B	10 um x 10 um	100	3.10913e+07	1.46766e+06	678557	453393	812161	230382	232692	242831	327738	421426	361609	200510	90367.7	203353	92612.1	106109	198354	140513	130212	89227	87258	135435	122305	70675.1	93363.3	210672	88370.2	88606.7	59468.8	54147.5	52969	75263	85284	121680	57982.8	39114.3	89400.5	53867.2	40771.1	73353	38997.5	63134.9	73626.4	55249.8	65885.4	38476.9	55268.5
100 Hz ROI 5B	10 um x 10 um	100	3.09064e+07	1.64525e+06	744127	418643	620372	137304	215106	259112	328806	343999	287537	193716	52706	201863	99516	83956.7	163724	143150	133254	102649	92566	119605	126984	47142.8	86845.6	237766	81369	65325.9	58247.9	23028.2	46552.6	56430.6	81839.9	172373	65970.6	16035.4	80421.2	59722.6	43408.9	88007.8	29837.4	66094.4	69717	73344.8	53700.2	19125.3	66584.1
			Correlations
				1A	2A	3A	4A	5A	1B	2B	3B	4B	5B
			1A		0.999695	0.987492	0.99955	0.997826	0.995149	0.992899	0.995154	0.980251	0.990285
			2A			0.988131	0.999484	0.998144	0.995966	0.994607	0.995233	0.976247	0.989234
			3A				0.988796	0.99518	0.994444	0.98496	0.992501	0.968335	0.974065
			4A					0.998441	0.996374	0.993713	0.995721	0.979696	0.990429
			5A						0.99831	0.993856	0.997237	0.976592	0.986958
			1B							0.996673	0.998636	0.973863	0.988311
			2B								0.995895	0.964961	0.99006
			3B									0.980914	0.992887
			4B										0.986975
			5B
			intra varience	correlation	deviation	R2
			50 Hz	0.995274	0.00509763	0.99057
			100 Hz	0.986917	0.0107965	0.974006
			inter varience
			50Hz Vs 100Hz	0.989129	0.00842887	0.978376
[truncated: 1,219 more columns]
